# Supplementary material for: Social gradients in the receipt of medication for attention-deficit hyperactivity disorder in children and young people in Sheffield
Source: BJPsych Open. 2020 Feb 7;6(2):e14. doi: 10.1192/bjo.2019.87 (PMC7176834; doi:10.1192/bjo.2019.87)
Supplement: Supplementary file 1 [file S2056472419000875sup001.zip]

Archive with 4 entries (3 files):
- S2056472419000875sup001/NunnS_et_al_Figure_2_(supplementary).eps
- S2056472419000875sup001/NunnS_et_al_Figure_3_(supplementary).eps
- S2056472419000875sup001/NunnS_et_al_Table_3_(supplementary).docx
- S2056472419000875sup001/
